# Supplementary material for: Sensitive detection of mitochondrial DNA variants for analysis of mitochondrial DNA-enriched extracts from frozen tumor tissue
Source: Sci Rep. 2018 Feb 2;8:2261. doi: 10.1038/s41598-018-20623-7 (PMC5797170; doi:10.1038/s41598-018-20623-7)
Supplement: Supplementary file 2 — Supplementary Tables [file 41598_2018_20623_MOESM2_ESM.xlsx]

## Sheet: Title page
TITLE
Sensitive detection of mitochondrial DNA variants for analysis of mitochondrial DNA-enriched extracts from frozen tumor tissue
AUTHORS AND AFFILIATIONS
M.J.A. Weerts1*, E.C. Timmermans2, R.H.A.M. Vossen3, D. van Strijp2, M.C.G.N. Van den Hout – van Vroonhoven4, W.F.J. van IJcken4, P.J. van der Zaag2, S.Y. Anvar3,5,6, S. Sleijfer1, J.W.M. Martens1
1. Department of Medical Oncology and Cancer Genomics Netherlands, Erasmus MC Cancer Institute, Rotterdam, The Netherlands
2. Philips Research Laboratories, High Tech Campus 11, 5656 AE Eindhoven, The Netherlands
3. Leiden Genome Technology Center (LGTC), Department of Human Genetics, Leiden University Medical Center, Leiden, The Netherlands
4. Center for Biomics, Erasmus MC, Rotterdam, The Netherlands
5. Department of Human Genetics, Leiden University Medical Center, Leiden, The Netherlands
6. Department of Clinical Pharmacy and Toxicology, Leiden University Medical Center, Leiden, The Netherlands
SUPPLEMENTARY TABLES 1 TO 5

## Sheet: Supplementary Table 1
Supplementary Table 1: Whole genome SBS of DNA extracted by different methods
Source	Extraction method	Percentage mtDNA by qPCR	dsDNA input library prep [ng]	Total reads	Aligned reads [GRCh38 total]	Aligned reads [GRCh38 chrM]	Percentage mtDNA by sequencing
Frozen cells	Total cellular DNA (method I)	0.003	7.7	1425083	1399509	4738	0.003
Frozen cells	Total cellular DNA (method I) with exonuclease	0.32	0.1	1170227	1076565	267519	0.245
Frozen cells	Cytosol fraction DNA (method IV)	0.1	7.1	1075688	1043478	188708	0.178
Frozen cells	Cytosol fraction DNA (method IV) with exonuclease	0.99	0.8	800504	776959	673338	0.855
Frozen tumor tissue	Cytosol fraction DNA (method IV) with exonuclease	0.1	3.1	693718	594010	73747	0.1242
For each sample sequenced by SBS indicated are
the source (first column),
the DNA extraction method applied (second column),
the percentage of mtDNA in the DNA extract as estimated by multiplex qPCR (third column),
the DNA input in the library preparation (fourth column),
the number of generated reads (fifth column),
the total number of reads aligned to the human reference genome (sixth column) (not taking into account duplicate reads),
the total number of reads aligned to the mitochondrial contig of the human reference genome (seventh column) (not taking into account duplicate reads)
and the percentage of mtDNA in the library as estimated by sequencing reads (eight column).

## Sheet: Supplementary Table 2
Supplementary Table 2: Read depth by SMRT sequencing for each sample and each amplicon
		Mutant fraction in sample
Amplicon	Region	0	1e-05	0.0001	0.001	0.01	0.1
A	chrM: 14898-151	8130.5	9091	6640	18181	9054	5915
B	chrM: 16488-1677	9783	9441	9528.5	15614.5	7815	5829
C	chrM: 1404-3947	4037	4925	2805.5	6836	3616	2670
D	chrM: 3734-6560	3589	1963	2442.5	4199	2892	1704
E	chrM: 6520-9189	2419	1798	1372	3805	1466	1122
F	chrM: 8910-10648	5785	7164	6280	13119	5786	4984
G	chrM: 10360-12226	4305	4866	3365	9693	3235	2946
H	chrM: 11977-13830	3327.5	4782.5	5554	10305	3834	2752
I	chrM: 13477-15349	3322	3960	3590	8909	3484.5	2412
Total	chrM:1-16569	3998	4820	3380	9019	3579	2695
Note that overlapping regions between amplicons have a depth that adds up

## Sheet: Supplementary Table 3
Supplementary Table 3: Alternative variants detected by SMRT sequencing
Class	Position	rCRS nucleotide	Amplicon	Cell line mixture (% mutant)	Total read depth	Alternative variant nucleotide	Alternative read depth	Alternative allele frequency (%)	Comment
New variant	39	C	A+B	0	17937	T	10	0.0557507	Present in two amplicons. Phases together with 15380 & 16148, but not with 73, 153, 195, 709, 763, 15310, 16093, 16184, 16189, 16223, 16265, 16278.
	39	C	A+B	1e-05	18548	T	11	0.0593056
	39	C	A+B	0.0001	16209	T	5	0.0308471
	39	C	A+B	0.001	33879	T	33	0.0974055
	39	C	A+B	0.01	16890	T	14	0.0828893
	39	C	A+B	0.1	11755	T	5	0.0425351
New variant	72	T	A+B	0	17979	C	23	0.127927	Present in two amplicons. Phases together with 15380 & 16148, but not with 73, 153, 195, 709, 763, 15310, 16093, 16184, 16189, 16223, 16265, 16278.
	72	T	A+B	1e-05	18606	C	22	0.118241
	72	T	A+B	0.0001	16219	C	23	0.141809
	72	T	A+B	0.001	34003	C	48	0.141164
	72	T	A+B	0.01	16914	C	32	0.189192
	72	T	A+B	0.1	11779	C	9	0.0764072
Mutant allele (also heteroplasmic in wildtype)	73	A	A+B	0	17955	G	9	0.0501253	Present in two amplicons
	73	A	A+B	1e-05	18568	G	14	0.0753985
	73	A	A+B	0.0001	16176	G	11	0.068002
	73	A	A+B	0.001	33841	G	55	0.162525
	73	A	A+B	0.01	16900	G	212	1.25444
	73	A	A+B	0.1	11754	G	1654	14.0718
New variant	76	C	A+B	0	17837	T	4292	24.0623	Present in two amplicons. Phases together with 15380 & 16148, but not with 73, 153, 195, 709, 763, 15310, 16093, 16184, 16189, 16223, 16265, 16278.
	76	C	A+B	1e-05	18453	T	4568	24.7548
	76	C	A+B	0.0001	16104	T	3936	24.4411
	76	C	A+B	0.001	33550	T	8302	24.7452
	76	C	A+B	0.01	16802	T	4091	24.3483
	76	C	A+B	0.1	11736	T	2466	21.0123
New variant	103	G	A+B	0	17846	A
	103	G	A+B	1e-05	18444	A
	103	G	A+B	0.0001	16082	A
	103	G	A+B	0.001	33487	A	5	0.0149312	Present in two amplicons. Phases together with 15380 & 16148, but not with 73, 153, 195, 709, 763, 15310, 16093, 16184, 16189, 16223, 16265, 16278.
	103	G	A+B	0.01	16807	A
	103	G	A+B	0.1	11703	A
Mutant allele	153	A	B	0	9828	G
	153	A	B	1e-05	9474	G
	153	A	B	0.0001	9566	G
	153	A	B	0.001	15696	G	15	0.0955658
	153	A	B	0.01	7840	G	109	1.39031
	153	A	B	0.1	5849	G	785	13.4211
Mutant allele	195	T	B	0	9716	C
	195	T	B	1e-05	9358	C
	195	T	B	0.0001	9468	C
	195	T	B	0.001	15556	C	15	0.0964258
	195	T	B	0.01	7770	C	109	1.40283
	195	T	B	0.1	5782	C	777	13.4383
New variant	228	G	B	0	9633	A
	228	G	B	1e-05	9299	A
	228	G	B	0.0001	9363	A
	228	G	B	0.001	15385	A	8	0.0519987	Phases not together with 73, 153, 195, 709, 763
	228	G	B	0.01	7671	A
	228	G	B	0.1	5748	A
SNP	263	A	B	0	9829	G	9829	100
	263	A	B	1e-05	9492	G	9492	100
	263	A	B	0.0001	9571	G	9571	100
	263	A	B	0.001	15722	G	15722	100
	263	A	B	0.01	7847	G	7847	100
	263	A	B	0.1	5861	G	5861	100
Artefact	291	A	B	0	6899	T
	291	A	B	1e-05	6770	T
	291	A	B	0.0001	6786	T
	291	A	B	0.001	10092	T	6	0.059453	Alignment artefact polyA-polyT
	291	A	B	0.01	5621	T
	291	A	B	0.1	4161	T
Artefact	308	C	B	0	8965	T	19	0.211935	Challenging region, alignment artefact polyC-T-polyC
	308	C	B	0	8616	T	21	0.243733
	308	C	B	0.0001	8731	T	29	0.33215
	308	C	B	0.001	14141	T	34	0.240436
	308	C	B	0.01	7130	T	20	0.280505
	308	C	B	0.1	5405	T	17	0.314524
Artefact	309	C	B	0	7092	T	2049	28.8917	Challenging region, alignment artefact polyC-T-polyC
	309	C	B	0	6868	T	2053	29.8923
	309	C	B	0.0001	6849	T	2018	29.4642
	309	C	B	0.001	10496	T	3318	31.612
	309	C	B	0.01	5688	T	1656	29.1139
	309	C	B	0.1	4162	T	1144	27.4868
Artefact	310	T	B	0	9164	C	1440	15.7137	Challenging region, alignment artefact polyC-T-polyC
	310	T	B	0	8801	C	1414	16.0664
	310	T	B	0.0001	8900	C	1401	15.7416
	310	T	B	0.001	14598	C	2291	15.6939
	310	T	B	0.01	7309	C	1173	16.0487
	310	T	B	0.1	5474	C	801	14.6328
Artefact	432	A	B	0	9789	C
	432	A	B	1e-05	9435	C
	432	A	B	0.0001	9522	C
	432	A	B	0.001	15657	C	5	0.0319346	Alignment artefact polyC
	432	A	B	0.01	7799	C
	432	A	B	0.1	5838	C
Artefact	433	C	B	0	6207	A
	433	C	B	1e-05	5975	A
	433	C	B	0.0001	6115	A
	433	C	B	0.001	10142	A	14	0.13804	Artefact due to PolyC stretch
	433	C	B	0.01	5019	A
	433	C	B	0.1	3722	A
New variant	564	G	B	0	9715	A			Phases not together with 73, 153, 195, 709, 763
	564	G	B	1e-05	9385	A	5	0.0532765
	564	G	B	0.0001	9480	A
	564	G	B	0.001	15446	A	13	0.0841642
	564	G	B	0.01	7756	A
	564	G	B	0.1	5809	A
New variant	664	G	B	0	9792	A
	664	G	B	1e-05	9458	A
	664	G	B	0.0001	9530	A
	664	G	B	0.001	15627	A
	664	G	B	0.01	7831	A	7	0.0893883	Phases together with 76, phases not together with 73, 153, 195, 709, 763
	664	G	B	0.1	5832	A
Mutant allele (also heteroplasmic in wildtype)	709	G	B	0	9825	A	4	0.0407125
	709	G	B	1e-05	9483	A	5	0.0527259
	709	G	B	0.0001	9563	A	6	0.0627418
	709	G	B	0.001	15737	A	19	0.120735
	709	G	B	0.01	7844	A	112	1.42784
	709	G	B	0.1	5852	A	787	13.4484
Artefact	749	G	B	0	9813	A	5	0.0509528	Alignment artefact poly A-polyG-polyA & SNP
	749	G	B	1e-05	9470	A
	749	G	B	0.0001	9539	A	8	0.0838662
	749	G	B	0.001	15745	A	9	0.057161
	749	G	B	0.01	7834	A
	749	G	B	0.1	5850	A
SNP	750	A	B	0	9181	G	9174	99.9238	Alignment artefact returns REF
	750	A	B	1e-05	8885	G	8885	100
	750	A	B	0.0001	8927	G	8921	99.9328
	750	A	B	0.001	14266	G	14251	99.8949
	750	A	B	0.01	7341	G	7341	100
	750	A	B	0.1	5487	G	5487	100
New variant	763	C	B	0	9790	A
	763	C	B	1e-05	9430	A
	763	C	B	0.0001	9526	A
	763	C	B	0.001	15530	A	9	0.0579523
	763	C	B	0.01	7806	A	48	0.614912
	763	C	B	0.1	5826	A	359	6.16203
New variant	934	G	B	0	9599	A			Phases not together with 73, 153, 195, 709, 763
	934	G	B	1e-05	9213	A	5	0.0542711
	934	G	B	0.0001	9324	A	5	0.0536251
	934	G	B	0.001	15180	A
	934	G	B	0.01	7653	A
	934	G	B	0.1	5704	A
Artefact	960	C	B	0	7667	T
	960	C	B	1e-05	7390	T
	960	C	B	0.0001	7515	T
	960	C	B	0.001	11355	T	6	0.0528402	Alignment artefact polyC-T-polyC
	960	C	B	0.01	6165	T
	960	C	B	0.1	4580	T
Artefact	961	T	B	0	9824	C			Artefact due to PolyC stretch
	961	T	B	1e-05	9474	C
	961	T	B	0.0001	9575	C	7	0.0731071
	961	T	B	0.001	15733	C	10	0.0635607
	961	T	B	0.01	7842	C	8	0.102015
	961	T	B	0.1	5853	C
Artefact	962	C	B	0	8596	T			Alignment artefact polyC-T-polyC
	962	C	B	1e-05	8266	T	5	0.0604888
	962	C	B	0.0001	8434	T	6	0.0711406
	962	C	B	0.001	13635	T	5	0.0366703
	962	C	B	0.01	6894	T	7	0.101538
	962	C	B	0.1	5139	T
New variant	1062	G	B	0	9803	A	126	1.28532	Phases not together with 73, 153, 195, 709, 763
	1062	G	B	1e-05	9455	A	127	1.3432
	1062	G	B	0.0001	9549	A	118	1.23573
	1062	G	B	0.001	15613	A	207	1.32582
	1062	G	B	0.01	7835	A	94	1.19974
	1062	G	B	0.1	5837	A	80	1.37057
New variant	1323	G	B	0	9808	A
	1323	G	B	1e-05	9473	A
	1323	G	B	0.0001	9540	A
	1323	G	B	0.001	15678	A
	1323	G	B	0.01	7832	A
	1323	G	B	0.1	5838	A	8	0.137033	Phases together with 73, 153, 195, 709.
New variant	1398	T	B	0	9749	C	8	0.0820597	Phases not together with 73, 153, 195, 709, 763
	1398	T	B	1e-05	9409	C
	1398	T	B	0.0001	9516	C	8	0.0840689
	1398	T	B	0.001	15549	C	8	0.0514503
	1398	T	B	0.01	7787	C
	1398	T	B	0.1	5796	C
SNP	1438	A	B+C	0	13853	G	13853	100
	1438	A	B+C	1e-05	14385	G	14385	100
	1438	A	B+C	0.0001	12367	G	12367	100
	1438	A	B+C	0.001	22493	G	22487	99.9733	Alignment artefact returns REF
	1438	A	B+C	0.01	11462	G	11462	100
	1438	A	B+C	0.1	8512	G	8512	100
Mutant allele	1719	G	C	0	4042	A
	1719	G	C	1e-05	4950	A
	1719	G	C	0.0001	2816	A
	1719	G	C	0.001	6882	A	11	0.159837
	1719	G	C	0.01	3629	A	44	1.21246
	1719	G	C	0.1	2673	A	422	15.7875
Artefact	1905	C	C	0	2959	G
	1905	C	C	1e-05	3543	G
	1905	C	C	0.0001	2033	G
	1905	C	C	0.001	4540	G	5	0.110132	Alignment artefact polyC-G-polyA
	1905	C	C	0.01	2588	G
	1905	C	C	0.1	1950	G
Mutant allele	2706	A	C	0	3941	G
	2706	A	C	1e-05	4822	G
	2706	A	C	0.0001	2751	G
	2706	A	C	0.001	6704	G	10	0.149165
	2706	A	C	0.01	3567	G	46	1.2896
	2706	A	C	0.1	2614	G	430	16.4499
Artefact	3107	N	C	0	4048	T	7	0.172925	Gap in rCRS, alignment artefact
	3107	N	C	0	4947	T	5	0.101071
	3107	N	C	0.001	6882	T	17	0.247021
Artefact	3107	N	C	0	4048	C	4041	99.8271	Gap in rCRS
	3107	N	C	0	4947	C	4942	99.8989
	3107	N	C	0.0001	2814	C	2814	100
	3107	N	C	0.001	6882	C	6865	99.753
	3107	N	C	0.01	3625	C	3625	100
	3107	N	C	0.1	2666	C	2666	100
New variant	3697	G	C	0	3972	A
	3697	G	C	1e-05	4833	A
	3697	G	C	0.0001	2755	A
	3697	G	C	0.001	6680	A
	3697	G	C	0.01	3560	A
	3697	G	C	0.1	2636	A	6	0.227618	Phases together with 1719 and 2706.
New variant	3714	A	C	0	4045	G
	3714	A	C	1e-05	4932	G
	3714	A	C	0.0001	2811	G
	3714	A	C	0.001	6820	G
	3714	A	C	0.01	3627	G
	3714	A	C	0.1	2672	G	9	0.336826	Phases together with 1719 and 2706.
SNP	4769	A	D	0	3526	G	3526	100
	4769	A	D	1e-05	1937	G	1937	100
	4769	A	D	0.0001	2405	G	2405	100
	4769	A	D	0.001	4109	G	4109	100
	4769	A	D	0.01	2836	G	2836	100
	4769	A	D	0.1	1669	G	1669	100
New variant	5031	G	D	0	3565	A	5	0.140253	Phases not together with 6221 and 6371
	5031	G	D	1e-05	1940	A
	5031	G	D	0.0001	2412	A
	5031	G	D	0.001	4151	A
	5031	G	D	0.01	2862	A	5	0.174703
	5031	G	D	0.1	1684	A
Mutant allele	6221	T	D	0	3613	C
	6221	T	D	1e-05	1972	C
	6221	T	D	0.0001	2461	C
	6221	T	D	0.001	4252	C			Nucleotide C present at 3x
	6221	T	D	0.01	2909	C	33	1.13441
	6221	T	D	0.1	1668	C	228	13.6691
Mutant allele	6371	C	D	0	3486	T
	6371	C	D	1e-05	1916	T
	6371	C	D	0.0001	2374	T
	6371	C	D	0.001	4010	T			Nucleotide T present at 4x
	6371	C	D	0.01	2821	T	34	1.20525
	6371	C	D	0.1	1671	T	267	15.9785
Wildtype allele	6776	T	E	0	2413	C	2413	100
	6776	T	E	1e-05	1789	C	1789	100
	6776	T	E	0.0001	1366	C	1366	100
	6776	T	E	0.001	3785	C	3779	99.8415
	6776	T	E	0.01	1469	C	1439	97.9578
	6776	T	E	0.1	1124	C	932	82.9181
New variant	6887	C	E	0	2429	T
	6887	C	E	1e-05	1806	T
	6887	C	E	0.0001	1384	T
	6887	C	E	0.001	3852	T
	6887	C	E	0.01	1471	T			Nucleotide T present at 4x
	6887	C	E	0.1	1131	T	10	0.884173	Phased with MDAMB231 genotype
Mutant allele	7028	C	E	0	2441	T
	7028	C	E	1e-05	1811	T
	7028	C	E	0.0001	1389	T
	7028	C	E	0.001	3897	T	6	0.153965
	7028	C	E	0.01	1475	T	30	2.0339
	7028	C	E	0.1	1131	T	192	16.9761
New variant	7029	C	E	0	2265	T	11	0.485651	Phases together with 6776 but not with 7028, 8506
	7029	C	E	1e-05	1673	T	8	0.478183
	7029	C	E	0.0001	1270	T
	7029	C	E	0.001	3263	T	12	0.36776
	7029	C	E	0.01	1372	T
	7029	C	E	0.1	1067	T	5	0.468604
Artefact	8496	T	E	0	2432	A
	8496	T	E	1e-05	1807	A
	8496	T	E	0.0001	1373	A
	8496	T	E	0.001	3824	A	6	0.156904	Alignment artefact polyA-T-polyA
	8496	T	E	0.01	1466	A
	8496	T	E	0.1	1124	A
Artefact	8497	A	E	0	1411	T
	8497	A	E	1e-05	1035	T
	8497	A	E	0.0001	808	T
	8497	A	E	0.001	2186	T	10	0.457456	Artefact due to PolyA stretch
	8497	A	E	0.01	847	T
	8497	A	E	0.1	655	T
Mutant allele	8506	T	E	0	2427	C
	8506	T	E	1e-05	1804	C
	8506	T	E	0.0001	1378	C
	8506	T	E	0.001	3839	C	6	0.156291
	8506	T	E	0.01	1471	C	30	2.03943
	8506	T	E	0.1	1127	C	190	16.8589
SNP	8860	A	E	0	2420	G	2420	100
	8860	A	E	1e-05	1801	G	1801	100
	8860	A	E	0.0001	1374	G	1374	100
	8860	A	E	0.001	3814	G	3814	100
	8860	A	E	0.01	1464	G	1464	100
	8860	A	E	0.1	1130	G	1130	100
Artefact	8936	T	E+F	0	8151	C
	8936	T	E+F	1e-05	8923	C	5	0.056035	Alignment artefact polyC-polyT
	8936	T	E+F	0.0001	7601	C
	8936	T	E+F	0.001	16819	C
	8936	T	E+F	0.01	7196	C
	8936	T	E+F	0.1	6062	C
New variant	9627	G	F	0	5721	A
	9627	G	F	1e-05	7091	A
	9627	G	F	0.0001	6228	A
	9627	G	F	0.001	12966	A	5	0.0385624	Phases together with 9966
	9627	G	F	0.01	5740	A
	9627	G	F	0.1	4925	A
New variant	9804	G	F	0	5784	A
	9804	G	F	1e-05	7169	A
	9804	G	F	0.0001	6270	A
	9804	G	F	0.001	13137	A	5	0.0380604	Phases together with 9966
	9804	G	F	0.01	5770	A
	9804	G	F	0.1	4992	A
New variant	9808	C	F	0	5790	T
	9808	C	F	1e-05	7183	T
	9808	C	F	0.0001	6291	T	5	0.0794786	Phases together with 9966
	9808	C	F	0.001	13159	T
	9808	C	F	0.01	5792	T
	9808	C	F	0.1	4996	T
Artefact	9966	G	F	0.001	13178	T	5	0.037942	Alignment artefact
Wildtype allele	9966	G	F	0	5804	A	5804	100
	9966	G	F	1e-05	7181	A	7181	100
	9966	G	F	0.0001	6297	A	6297	100
	9966	G	F	0.001	13178	A	13160	99.8634
	9966	G	F	0.01	5799	A	5715	98.5515
	9966	G	F	0.1	4999	A	4246	84.937
New variant	10085	C	F	0	5810	T	35	0.60241	Phases together with 9966
	10085	C	F	1e-05	7189	T	62	0.862429
	10085	C	F	0.0001	6300	T	55	0.873016
	10085	C	F	0.001	13157	T	110	0.836057
	10085	C	F	0.01	5807	T	43	0.740486
	10085	C	F	0.1	4995	T	35	0.700701
Artefact	10196	C	F	0	4418	G
	10196	C	F	1e-05	5406	G
	10196	C	F	0.0001	4694	G
	10196	C	F	0.001	9146	G	10	0.109337	Artefact due to PolyC stretch
	10196	C	F	0.01	4339	G
	10196	C	F	0.1	3708	G
Artefact	10327	C	F	0	5782	G
	10327	C	F	1e-05	7171	G
	10327	C	F	0.0001	6292	G
	10327	C	F	0.001	13123	G	7	0.0533415	Incorrect trimming artefact
	10327	C	F	0.01	5786	G
	10327	C	F	0.1	4979	G
Artefact	10331	C	F	0	5801	T
	10331	C	F	1e-05	7171	T
	10331	C	F	0.0001	6303	T
	10331	C	F	0.001	13263	T	7	0.0527784	Incorrect trimming artefact
	10331	C	F	0.01	5795	T
	10331	C	F	0.1	5000	T
Artefact	10337	A	F	0	5822	G
	10337	A	F	1e-05	7205	G
	10337	A	F	0.0001	6314	G
	10337	A	F	0.001	13240	G	5	0.0377644	Incorrect trimming artefact
	10337	A	F	0.01	5817	G
	10337	A	F	0.1	5011	G
Artefact	10342	T	F	0	5808	A
	10342	T	F	1e-05	7187	A
	10342	T	F	0.0001	6315	A
	10342	T	F	0.001	13196	A	6	0.0454683	Incorrect trimming artefact
	10342	T	F	0.01	5809	A
	10342	T	F	0.1	5012	A
Artefact	10344	A	F	0	5819	G
	10344	A	F	1e-05	7199	G
	10344	A	F	0.0001	6309	G
	10344	A	F	0.001	13224	G	5	0.03781	Incorrect trimming artefact
	10344	A	F	0.01	5819	G
	10344	A	F	0.1	5014	G
Artefact	10345	T	F	0	5793	A
	10345	T	F	1e-05	7164	A
	10345	T	F	0.0001	6299	A
	10345	T	F	0.001	13132	A	6	0.0456899	Incorrect trimming artefact
	10345	T	F	0.01	5791	A
	10345	T	F	0.1	4989	A
Artefact	10347	A	F	0	5815	G
	10347	A	F	1e-05	7194	G
	10347	A	F	0.0001	6309	G
	10347	A	F	0.001	13208	G	7	0.0529982	Incorrect trimming artefact
	10347	A	F	0.01	5807	G
	10347	A	F	0.1	5009	G
Artefact	10348	T	F	0	5810	G
	10348	T	F	1e-05	7198	G
	10348	T	F	0.0001	6307	G
	10348	T	F	0.001	13207	G	6	0.0454304	Incorrect trimming artefact
	10348	T	F	0.01	5811	G
	10348	T	F	0.1	5007	G
Artefact	10386	G	F+G	0	10011	A			Alignment artefact polyA-polyG
	10386	G	F+G	1e-05	11925	A
	10386	G	F+G	0.0001	9555	A	5	0.0523286
	10386	G	F+G	0.001	22609	A	5	0.0221151
	10386	G	F+G	0.01	8948	A
	10386	G	F+G	0.1	7867	A
New variant	10406	G	F+G	0	9902	A
	10406	G	F+G	1e-05	11796	A
	10406	G	F+G	0.0001	9500	A
	10406	G	F+G	0.001	22318	A
	10406	G	F+G	0.01	8892	A
	10406	G	F+G	0.1	7803	A	14	0.179418	Present in two amplicons. Phases together with 11719, 12084 but not together with 9966
Artefact	10421	C	F+G	0	10027	A
	10421	C	F+G	1e-05	11960	A
	10421	C	F+G	0.0001	9599	A
	10421	C	F+G	0.001	22558	A	7	0.0310311	Alignment artefact polyA-C-polyA
	10421	C	F+G	0.01	8970	A
	10421	C	F+G	0.1	7894	A
Artefact	10422	A	F+G	0	8720	C	6	0.0688073	Alignment artefact polyA-C-polyA
	10422	A	F+G	1e-05	10337	C	5	0.0483699
	10422	A	F+G	0.0001	8413	C	5	0.0594318
	10422	A	F+G	0.001	19617	C	9	0.0458786
	10422	A	F+G	0.01	7763	C
	10422	A	F+G	0.1	6882	C
New variant	10607	C	F+G	0	10106	T
	10607	C	F+G	1e-05	12047	T
	10607	C	F+G	0.0001	9650	T
	10607	C	F+G	0.001	22841	T
	10607	C	F+G	0.01	9031	T	5	0.0553649	Present in two amplicons. Phases together with 9966.
	10607	C	F+G	0.1	7950	T
Artefact	10940	C	G	0	3252	T
	10940	C	G	1e-05	3725	T
	10940	C	G	0.0001	2536	T
	10940	C	G	0.001	6645	T	8	0.120391	Alignment artefact polyC
	10940	C	G	0.01	2471	T
	10940	C	G	0.1	2248	T
Artefact	10953	T	G	0	4325	C
	10953	T	G	1e-05	4887	C
	10953	T	G	0.0001	3378	C
	10953	T	G	0.001	9767	C	5	0.0511928	Alignment artefact polyC-T-polyC
	10953	T	G	0.01	3244	C
	10953	T	G	0.1	2952	C
Mutant allele	11719	G	G	0	3927	A
	11719	G	G	1e-05	4463	A
	11719	G	G	0.0001	3074	A
	11719	G	G	0.001	8651	A	10	0.115594
	11719	G	G	0.01	3004	A	52	1.73103
	11719	G	G	0.1	2756	A	464	16.836
New variant	11778	G	G	0	4321	A
	11778	G	G	1e-05	4881	A
	11778	G	G	0.0001	3379	A
	11778	G	G	0.001	9755	A	6	0.0615069	Phases not together with 11719 and 12084.
	11778	G	G	0.01	3239	A
	11778	G	G	0.1	2960	A
Mutant allele	12084	C	G+H	0	5689	T
	12084	C	G+H	1e-05	7189	T
	12084	C	G+H	0.0001	6724	T
	12084	C	G+H	0.001	15008	T	18	0.119936
	12084	C	G+H	0.01	5324	T	99	1.8595
	12084	C	G+H	0.1	4479	T	816	18.2184
Artefact	12085	C	G+H	0	7388	T
	12085	C	G+H	1e-05	9360	T
	12085	C	G+H	0.0001	8650	T
	12085	C	G+H	0.001	19691	T
	12085	C	G+H	0.01	6842	T
	12085	C	G+H	0.1	5441	T	22	0.404337	Artefact due to PolyC stretch
New variant	12124	C	G+H	0	7350	T			Present in two amplicons. Phases together with 13260 but not with 11719, 12084, 12705, 12818.
	12124	C	G+H	1e-05	9340	T	5	0.0535332
	12124	C	G+H	0.0001	8583	T
	12124	C	G+H	0.001	19044	T	7	0.036757
	12124	C	G+H	0.01	6844	T	5	0.0730567
	12124	C	G+H	0.1	5485	T
Artefact	12155	A	G+H	0	6496	C			Artefact due to PolyC stretch
	12155	A	G+H	1e-05	8231	C
	12155	A	G+H	0.0001	7654	C	6	0.0783904
	12155	A	G+H	0.001	17079	C	10	0.0585514
	12155	A	G+H	0.01	6051	C
	12155	A	G+H	0.1	4848	C
Artefact	12194	C	G+H	0	6501	A
	12194	C	G+H	1e-05	8254	A
	12194	C	G+H	0.0001	7645	A
	12194	C	G+H	0.001	16979	A	6	0.0353378	Alignment artefact A-polyC
	12194	C	G+H	0.01	6014	A
	12194	C	G+H	0.1	4878	A
Mutant allele	12705	C	H	0	3335	T
	12705	C	H	1e-05	4795	T
	12705	C	H	0.0001	5571	T
	12705	C	H	0.001	10368	T	11	0.106096
	12705	C	H	0.01	3853	T	55	1.42746
	12705	C	H	0.1	2751	T	380	13.8132
New variant	12818	G	H	0	3348	A
	12818	G	H	1e-05	4814	A
	12818	G	H	0.0001	5593	A
	12818	G	H	0.001	10385	A	6	0.0577756
	12818	G	H	0.01	3853	A	35	0.908383
	12818	G	H	0.1	2765	A	222	8.02893
Artefact	13058	C	H	0	2833	A
	13058	C	H	1e-05	4073	A
	13058	C	H	0.0001	4793	A
	13058	C	H	0.001	8819	A	5	0.0566958	Alignment artefact polyC-A-polyC
	13058	C	H	0.01	3273	A
	13058	C	H	0.1	2321	A
Wildtype allele (also heteroplasmic in wildtype)	13260	T	H	0	3284	C	3129	95.2802
	13260	T	H	1e-05	4731	C	4549	96.153
	13260	T	H	0.0001	5480	C	5273	96.2226
	13260	T	H	0.001	10180	C	9786	96.1297
	13260	T	H	0.01	3779	C	3576	94.6282
	13260	T	H	0.1	2716	C	2240	82.4742
Artefact	13262	A	H	0	3297	C
	13262	A	H	1e-05	4730	C
	13262	A	H	0.0001	5496	C	5	0.0909752	Alignment artefact SNP
	13262	A	H	0.001	10241	C
	13262	A	H	0.01	3807	C
	13262	A	H	0.1	2727	C
Artefact	13586	C	H+I	0	6305	T
	13586	C	H+I	1e-05	8306	T
	13586	C	H+I	0.0001	8680	T
	13586	C	H+I	0.001	18198	T	5	0.0274756	Alignment artefact polyC-T-polyC
	13586	C	H+I	0.01	6929	T
	13586	C	H+I	0.1	4873	T
New variant	13623	C	H+I	0	6652	T
	13623	C	H+I	1e-05	8751	T
	13623	C	H+I	0.0001	9143	T
	13623	C	H+I	0.001	19168	T
	13623	C	H+I	0.01	7311	T
	13623	C	H+I	0.1	5145	T	16	0.310982	Present in two amplicons. Phases together with 12084, 12705, 13966, 14470, 14766, 15310 but not with 13260 and 14319
Artefact	13680	C	H+I	0.001	15179	A	5	0.0329402	Alignment artefact polyC-A-polyC
New variant	13680	C	H+I	0	5691	T
	13680	C	H+I	1e-05	7533	T
	13680	C	H+I	0.0001	7837	T
	13680	C	H+I	0.001	15179	T	5	0.0329402	Phased together with 13260 and 14319 but not 12084, 12705, 12818, 13966,14470,14766, 15310.
	13680	C	H+I	0.01	6272	T
	13680	C	H+I	0.1	4416	T
Artefact	13758	C	H+I	0	5020	G
	13758	C	H+I	1e-05	6696	G
	13758	C	H+I	0.0001	6878	G
	13758	C	H+I	0.001	13076	G	5	0.038238	Alignment artefact polyC-G
	13758	C	H+I	0.01	5538	G
	13758	C	H+I	0.1	3882	G
Artefact	13864	A	I	0	3084	C
	13864	A	I	1e-05	3701	C	5	0.135099	Incorrect trimming artefact
	13864	A	I	0.0001	3351	C
	13864	A	I	0.001	8384	C
	13864	A	I	0.01	3271	C
	13864	A	I	0.1	2260	C
Mutant allele	13966	A	I	0	3339	G
	13966	A	I	1e-05	3992	G
	13966	A	I	0.0001	3611	G
	13966	A	I	0.001	8981	G	10	0.111346
	13966	A	I	0.01	3512	G	52	1.48064
	13966	A	I	0.1	2429	G	371	15.2738
Artefact	14319	T	I	0.001	8899	A	9	0.101135	Alignment artefact
Wildtype allele (also heteroplasmic in wildtype)	14319	T	I	0	3333	C	3282	98.4698	Alignment artefact returns REF
	14319	T	I	1e-05	3978	C	3926	98.6928
	14319	T	I	0.0001	3612	C	3556	98.4496
	14319	T	I	0.001	8899	C	8790	98.7751
	14319	T	I	0.01	3501	C	3385	96.6867
	14319	T	I	0.1	2414	C	2019	83.6371
Artefact	14320	A	I	0	3158	C	47	1.48828	Artefact due to 5' SNP
	14320	A	I	1e-05	3778	C	49	1.29698
	14320	A	I	0.0001	3433	C	55	1.6021
	14320	A	I	0.001	8530	C	89	1.04338
	14320	A	I	0.01	3366	C	63	1.87166
	14320	A	I	0.1	2294	C	30	1.30776
Mutant allele	14470	T	I	0	3329	C
	14470	T	I	1e-05	3973	C
	14470	T	I	0.0001	3588	C
	14470	T	I	0.001	8931	C	11	0.123166
	14470	T	I	0.01	3479	C	47	1.35096
	14470	T	I	0.1	2372	C	331	13.9545
Artefact	14501	A	I	0	3144	T
	14501	A	I	1e-05	3746	T
	14501	A	I	0.0001	3401	T
	14501	A	I	0.001	8179	T	5	0.0611322	Alignment artefact polyA-T-polyA-TT-polyA
	14501	A	I	0.01	3276	T
	14501	A	I	0.1	2277	T
New variant	14607	G	I	0	3258	A
	14607	G	I	1e-05	3910	A
	14607	G	I	0.0001	3531	A
	14607	G	I	0.001	8654	A	5	0.0577768	Phased together with 14319 but not with 13966, 14470, 14766 and 15310
	14607	G	I	0.01	3422	A
	14607	G	I	0.1	2358	A
New variant	14644	C	I	0	3043	T	9	0.295761	Phased together with 14319 but not with 13966, 14470, 14766 and 15310
	14644	C	I	1e-05	3637	T	14	0.384933
	14644	C	I	0.0001	3301	T	8	0.242351
	14644	C	I	0.001	7830	T	18	0.229885
	14644	C	I	0.01	3192	T	13	0.407268
	14644	C	I	0.1	2220	T	8	0.36036
New variant	14751	C	I	0	2883	T			Phased together with 14319 but not with 13966, 14470, 14766 and 15310
	14751	C	I	1e-05	3418	T	5	0.146284
	14751	C	I	0.0001	3093	T
	14751	C	I	0.001	7684	T	7	0.0910984
	14751	C	I	0.01	3043	T	5	0.164312
	14751	C	I	0.1	2078	T
Mutant allele	14766	C	I	0	3343	T
	14766	C	I	1e-05	3991	T
	14766	C	I	0.0001	3607	T
	14766	C	I	0.001	9000	T	10	0.111111
	14766	C	I	0.01	3506	T	53	1.51169
	14766	C	I	0.1	2425	T	366	15.0928
New variant	14817	C	I	0	2805	T	8	0.285205	Phased together with 14319 but not with 13966, 14470, 14766 and 15310
	14817	C	I	1e-05	3407	T	8	0.234811
	14817	C	I	0.0001	3063	T	10	0.326477
	14817	C	I	0.001	7022	T	24	0.341783
	14817	C	I	0.01	2928	T
	14817	C	I	0.1	2041	T
New variant	15129	T	I+A	0	11397	C			Present in two amplicons. Phased together with 14319, 15380, 16148 but not with 13966, 14470, 14766 and 15310, 16093, 16223, 16265, 16278
	15129	T	I+A	1e-05	12989	C	6	0.0461929
	15129	T	I+A	0.0001	10169	C	5	0.049169
	15129	T	I+A	0.001	26907	C
	15129	T	I+A	0.01	12491	C
	15129	T	I+A	0.1	8284	C
Artefact	15266	A	I+A	0	11529	C
	15266	A	I+A	1e-05	13117	C
	15266	A	I+A	0.0001	10290	C
	15266	A	I+A	0.001	27422	C	6	0.0218802	Alignment artefact polyC-A-polyC
	15266	A	I+A	0.01	12626	C
	15266	A	I+A	0.1	8385	C
Mutant allele	15310	T	I+A	0	11463	C
	15310	T	I+A	1e-05	13020	C
	15310	T	I+A	0.0001	10230	C
	15310	T	I+A	0.001	27007	C	30	0.111082
	15310	T	I+A	0.01	12510	C	148	1.18305
	15310	T	I+A	0.1	8329	C	1252	15.0318
Artefact	15326	A	I+A	1e-05	9127	C	6	0.065739	Alignment artefact due to SNP
	15326	A	I+A	0.001	18279	C	8	0.0437661
SNP	15326	A	I+A	0	8165	G	8160	99.9388	Alignment artefact returns REF
	15326	A	I+A	1e-05	9127	G	9113	99.8466
	15326	A	I+A	0.0001	6671	G	6666	99.925
	15326	A	I+A	0.001	18279	G	18259	99.8906
	15326	A	I+A	0.01	9080	G	9080	100
	15326	A	I+A	0.1	5924	G	5924	100
Artefact	15380	A	A	1e-05	9088	C	14	0.154049	Alignment artefact
	15380	A	A	0.001	18155	C	18	0.0991462
	15380	A	A	0.01	9040	C	6	0.0663717
Wildtype allele	15380	A	A	0	8118	G	8118	100
	15380	A	A	1e-05	9088	G	9074	99.846
	15380	A	A	0.0001	6621	G	6621	100
	15380	A	A	0.001	18155	G	18116	99.7852
	15380	A	A	0.01	9040	G	8941	98.9049
	15380	A	A	0.1	5906	G	5037	85.2861
Artefact	15381	C	A	0	8002	G	20	0.249938	Artefact due to 5' SNP
	15381	C	A	1e-05	8977	G	16	0.178233
	15381	C	A	0.0001	6563	G	17	0.259028
	15381	C	A	0.001	17847	G	36	0.201715
	15381	C	A	0.01	8958	G	17	0.189775
	15381	C	A	0.1	5847	G	12	0.205233
Artefact	15529	C	A	0	6912	T	5	0.072338	Alignment artefact polyC-TT-polyA
	15529	C	A	1e-05	7797	T
	15529	C	A	0.0001	5596	T
	15529	C	A	0.001	14922	T	5	0.0335076
	15529	C	A	0.01	7738	T
	15529	C	A	0.1	5022	T
Artefact	15541	T	A	0	8180	C
	15541	T	A	1e-05	9136	C
	15541	T	A	0.0001	6673	C
	15541	T	A	0.001	18343	C	6	0.03271	Alignment artefact polyC-T-polyC
	15541	T	A	0.01	9086	C
	15541	T	A	0.1	5940	C
New variant	15550	C	A	0	8152	T
	15550	C	A	1e-05	9118	T
	15550	C	A	0.0001	6663	T
	15550	C	A	0.001	18260	T	6	0.0328587	Phases together with 15380, 16148, 76, but not with 15310, 16093, 16189, 16223, 16265, 16278.
	15550	C	A	0.01	9083	T
	15550	C	A	0.1	5938	T
New variant	15604	C	A	0	8117	T
	15604	C	A	1e-05	9093	T
	15604	C	A	0.0001	6634	T
	15604	C	A	0.001	18113	T	5	0.0276045	Phases together with 15380, 16148, but not with 15310, 16093, 16189, 16223, 16265, 16278.
	15604	C	A	0.01	9044	T
	15604	C	A	0.1	5919	T
New variant	15806	G	A	0	8119	A	576	7.09447	Phases together with 15380 & 16148, but not with 15310, 16093, 16184, 16189, 16223, 16265, 16278.
	15806	G	A	1e-05	9083	A	662	7.28834
	15806	G	A	0.0001	6635	A	469	7.06858
	15806	G	A	0.001	18151	A	1292	7.11806
	15806	G	A	0.01	9037	A	685	7.57995
	15806	G	A	0.1	5903	A	367	6.21718
Artefact	15868	C	A	0	8109	A
	15868	C	A	1e-05	9065	A
	15868	C	A	0.0001	6621	A
	15868	C	A	0.001	17951	A	9	0.0501365	Alignment artefact polyA-C-polyA
	15868	C	A	0.01	9034	A
	15868	C	A	0.1	5904	A
Artefact	15869	A	A	0	7087	C
	15869	A	A	1e-05	8021	C
	15869	A	A	0.0001	5788	C
	15869	A	A	0.001	15699	C	7	0.0445888	Alignment artefact polyA-C-polyA
	15869	A	A	0.01	8014	C
	15869	A	A	0.1	5134	C
New variant	15897	G	A	0	8164	A	10	0.122489	Phases together with 15380 & 16148, but not with 15310, 16093, 16184, 16189, 16223, 16265, 16278.
	15897	G	A	1e-05	9126	A	8	0.0876616
	15897	G	A	0.0001	6674	A	11	0.164819
	15897	G	A	0.001	18339	A	19	0.103604
	15897	G	A	0.01	9086	A
	15897	G	A	0.1	5945	A	9	0.151388
Artefact	15937	A	A	0	7151	C
	15937	A	A	1e-05	7986	C
	15937	A	A	0.0001	5796	C
	15937	A	A	0.001	15268	C	5	0.0327482	Alignment artefact polyA-CC-polyT
	15937	A	A	0.01	7958	C
	15937	A	A	0.1	5181	C
Artefact	15940	T	A	0	6587	C
	15940	T	A	1e-05	7507	C
	15940	T	A	0.0001	5436	C
	15940	T	A	0.001	14632	C	5	0.0341717	Alignment artefact polyA-CC-polyT
	15940	T	A	0.01	7507	C
	15940	T	A	0.1	4809	C
New variant	16067	C	A	0	8132	T
	16067	C	A	1e-05	9095	T
	16067	C	A	0.0001	6652	T
	16067	C	A	0.001	18210	T	5	0.0274574	Phases together with 15380 & 16148, but not with 15310, 16093, 16184, 16189, 16223, 16265, 16278.
	16067	C	A	0.01	9063	T
	16067	C	A	0.1	5916	T
Mutant allele	16093	T	A	0	8159	C
	16093	T	A	1e-05	9117	C
	16093	T	A	0.0001	6659	C
	16093	T	A	0.001	18362	C	21	0.114367
	16093	T	A	0.01	9083	C	92	1.01288
	16093	T	A	0.1	5928	C	867	14.6255
Wildtype allele	16148	C	A	0	8178	T	8178	100
	16148	C	A	1e-05	9137	T	9137	100
	16148	C	A	0.0001	6680	T	6680	100
	16148	C	A	0.001	18355	T	18332	99.8747
	16148	C	A	0.01	9090	T	9001	99.0209
	16148	C	A	0.1	5928	T	5081	85.7119
New variant	16169	C	A	0	7657	T
	16169	C	A	1e-05	8629	T
	16169	C	A	0.0001	6251	T
	16169	C	A	0.001	16516	T	5	0.0302737	Phases together with 15380 & 16148, but not with 15310, 16093, 16184, 16189, 16223, 16265, 16278.
	16169	C	A	0.01	8551	T
	16169	C	A	0.1	5551	T
New variant	16184	C	A	0	5957	A
	16184	C	A	1e-05	6945	A
	16184	C	A	0.0001	4878	A
	16184	C	A	0.001	13086	A	9	0.0687758
	16184	C	A	0.01	6887	A	28	0.406563
	16184	C	A	0.1	4241	A	292	6.88517
Mutant allele (also heteroplasmic in wildtype)	16189	T	A	0	8168	C	4	0.0489716	Alignment artefact polyC-T-polyC
	16189	T	A	1e-05	9126	C	3	0.0328731
	16189	T	A	0.0001	6672	C	6	0.0899281
	16189	T	A	0.001	18315	C	22	0.12012
	16189	T	A	0.01	9074	C	87	0.958783
	16189	T	A	0.1	5828	C	754	12.9375
Artefact	16190	C	A	0	6947	T
	16190	C	A	1e-05	7935	T
	16190	C	A	0.0001	5643	T	5	0.0886053	Alignment artefact polyC-T-polyC
	16190	C	A	0.001	15424	T	5	0.032417
	16190	C	A	0.01	7847	T
	16190	C	A	0.1	5179	T
New variant	16218	C	A	0	8175	T			Phases together with 15310, 16093, 16184, 16189, 16223, 16265, 16278 but not with 15380 & 16148.
	16218	C	A	1e-05	9143	T
	16218	C	A	0.0001	6666	T
	16218	C	A	0.001	18295	T
	16218	C	A	0.01	9101	T
	16218	C	A	0.1	5949	T	13	0.218524
Mutant allele	16223	C	A	0	7650	T
	16223	C	A	1e-05	8596	T
	16223	C	A	0.0001	6251	T
	16223	C	A	0.001	16882	T	20	0.118469
	16223	C	A	0.01	8534	T	94	1.10148
	16223	C	A	0.1	5634	T	872	15.4775
Mutant allele	16265	A	A	0	8171	G
	16265	A	A	1e-05	9117	G
	16265	A	A	0.0001	6662	G
	16265	A	A	0.001	18327	G	21	0.114585
	16265	A	A	0.01	9081	G	91	1.00209
	16265	A	A	0.1	5917	G	859	14.5175
Artefact	16266	C	A	0	7683	G
	16266	C	A	1e-05	8628	G
	16266	C	A	0.0001	6258	G
	16266	C	A	0.001	16956	G
	16266	C	A	0.01	8624	G
	16266	C	A	0.1	5593	G	11	0.196674	Artefact due to 5' SNP
Mutant allele	16278	C	A	0	7967	T
	16278	C	A	1e-05	8959	T
	16278	C	A	0.0001	6542	T
	16278	C	A	0.001	17952	T	21	0.116979
	16278	C	A	0.01	8945	T	94	1.05087
	16278	C	A	0.1	5828	T	872	14.9623
New variant	16391	G	A	0	7193	A	5	0.069512	Phases together with 16148 and 76.
	16391	G	A	1e-05	8117	A
	16391	G	A	0.0001	5885	A
	16391	G	A	0.001	15403	A
	16391	G	A	0.01	8107	A
	16391	G	A	0.1	5203	A
SNP	16519	T	A+B	0	17720	C	17720	100
	16519	T	A+B	1e-05	18320	C	18320	100
	16519	T	A+B	0.0001	15992	C	15992	100
	16519	T	A+B	0.001	33389	C	33389	100
	16519	T	A+B	0.01	16713	C	16713	100
	16519	T	A+B	0.1	11633	C	11633	100
For each of the 132 de novo variants detected by SMRT sequencing are indicated
the class defined after manual inspection in IGV as either 'New variant', 'Mutant allele' (documented before), 'Wildtype allele' (documented before), 'SNP' (documented before), or 'Artefact' (first column)
	colored in white (new variant), green (new variant , but also detected in the sample containing 100% mutant material by both SMRT and SBS sequencing at a lower depth (Supplementary File)), light and dark grey (variants documented before) and red (artefact)
the position of the variant in the human mitochondrial reference sequence (rCRS) (second column)
the nucleotide at that position in human mitochondrial reference sequence (rCRS) (third column)
the amplicon(s) the variant is positioned on (fourth column)
and for each cell line mixture (% mutant fraction) (fifth column)
the total read depth of the indicated position in the indicated cell line mixture (sixth column)
the alternative nucleotide of the variant (seventh column)
the alternative nucleotide read depth in the indicated cell line mixture (eight column)
the alternative allele frequency in the indicated cell line mixture (tenth column)
comments to clarify the classification and in case of new variants the phasing results (eleventh column)

## Sheet: Supplementary Table 4
Supplementary Table 4: Specifics of primers and probes
Method	PCR assay	Forward primer 5’-3’	Reverse primer 5’-3’			Amplicon size [bp]
SMRT	A	TGTAAAACGACGGCCAGT	CAGGAAACAGCTATGACC	-	-	1822
		TAGCCATGCACTACTCACCAGA	GGATGAGGCAGGAATCAAAGAC
SMRT	B	TGTAAAACGACGGCCAGT	CAGGAAACAGCTATGACC	-	-	1758
		CTGTATCCGACATCTGGTTCCT	GTTTAGCTCAGAGCGGTCAAGT
SMRT	C	TGTAAAACGACGGCCAGT	CAGGAAACAGCTATGACC	-	-	2543
		ACTTAAGGGTCGAAGGTGGATT	TCGATGTTGAAGCCTGAGACTA
SMRT	D	TGTAAAACGACGGCCAGT	CAGGAAACAGCTATGACC	-	-	2836
		AAGTCACCCTAGCCATCATTCTA	GAAGGTGGTGTTGAGGTTGC
SMRT	E	TGTAAAACGACGGCCAGT	CAGGAAACAGCTATGACC	-	-	2669
		TCACTATACTACTAACAGACCGC	GTAGAGGCTTACTAGAAGTGTG
SMRT	F	TGTAAAACGACGGCCAGT	CAGGAAACAGCTATGACC	-	-	1738
		CTTACCACAAGGCACACCTACA	GGCACAATATTGGCTAAGAGGG
SMRT	G	TGTAAAACGACGGCCAGT	CAGGAAACAGCTATGACC	-	-	1866
		GTCTGGCCTATGAGTGACTACA	CAGTTCTTGTGAGCTTTCTCGG
SMRT	H	TGTAAAACGACGGCCAGT	CAGGAAACAGCTATGACC	-	-	1853
		CTCCCTCTACATATTTACCACAAC	AAGTCCTAGGAAAGTGACAGCGA
SMRT	I	TGTAAAACGACGGCCAGT	CAGGAAACAGCTATGACC	-	-	1872
		GCAGGAATACCTTTCCTCACAG	GTGCAAGAATAGGAGGTGGAGT
SMRT	barcode	GGTAG-BARCODE-	GGTAG-BARCODE-	-	-	-
		TGTAAAACGACGGCCAGT	CAGGAAACAGCTATGACC
Method	PCR assay	Forward primer 5’-3’	Reverse primer 5’-3’	Extension primer		Amplicon size [bp]
UltraSEEK	13966AG	ACGTTGGATG	ACGTTGGATG	GGCAGGTTTTGGCTCG	-	99
		TCAGGTTAGGTCTAGGAGGA	CATCACACACCGCACAATCC
UltraSEEK	6221TC	ACGTTGGATG	ACGTTGGATG	AGCTTCTGACTCTTACC	-	101
		GGCGTTICCCCGCATAAACA	CTCCACTATAGCAGATGCGA
UltraSEEK	15310TC	ACGTTGGATG	ACGTTGGATG	CACTTCATCTTICCCTTCAT	-	111
		CCCTCACACGATTCTTTACC	CCCGTTTCGTGCAAGAATAG
UltraSEEK	8506TC	ACGTTGGATG	ACGTTGGATG	CAAAGCCCATAAAAATAAAAAATTA	-	129
		ACAAACTACCACITACCTCC	GGGGCAATGAATGAAGCGA
UltraSEEK	14470TC	ACGTTGGATG	ACGTTGGATG	GCCATCGCTGTAGTATA	-	150
		CCCATGCCTCAGGATACTCC	TGTGTTATTATTCTGAATTTTG
UltraSEEK	6371CT	ACGTTGGATG	ACGTTGGATG	ACCTAGCAGGTGTCTC	-	98
		GCCTCCGTAGACCTAACCAT	TGTGATGAAATTGATGGCCC
UltraSEEK	12084CT	ACGTTGGATG	ACGTTGGATG	CCTCATGTTCATACACCTAT	-	114
		AACCCTCATTCACACGAGAA	GAAAACCCGGTAATGATGTC
Method	PCR assay	Forward primer 5’-3’	Reverse primer 5’-3’	Probe reference 5’-3’	Probe alternative 5’-3’	Amplicon size [bp]
Digital PCR	13966	CATCACACACCGCACAATCC	TCAGGTTAGGTCTAGGAGGA	[FAM]	[HEX]	99
				ATCTAGGCCTTCTTACGAGCCAAA	ATCTAGGCCTTCTTGCGAGCCAAA
				[BHQ1]	[BHQ1]
Digital PCR	15310	CCTCACACGATTCTTTACC	CCCGTTTCGTGCAAGAATAG	[HEX]	[FAM]	111
				TTRCCCTTCATTATTGCAGCCCTA	TTRCCCTTCATCATTGCAGCCCTA
				[BHQ1]	[BHQ1]
Method	PCR assay	Forward primer 5’-3’	Reverse primer 5’-3’	Probe 5’-3’		Amplicon size [bp]
mtDNA content	MT-TL1	CACCCAAGAACAGGGTTTGT	TGGCCATGGGTATGTTGTTA	[HEX]		108
				TTACCGGGCTCTGCCATCT
				[BHQ1]
mtDNA content	HMBS	TGAGGCGGATGCAGATAC	CCCACCCACGGTAGTAATTC	[CY5]		201
				TATCAGCCAAGCCTCCGAAC
				[BHQ2]
Primer sets for ampicons used in SMRT sequencing were based on work by Ramos, A et al. [31, 32] with an adaption to the reverse primer of assay D due to incompatibility between the M13 tail and the original primer.
Tails are indicated in italics. The 16 nt barcode sequences (BARCODE) were obtained from the PacBio Github (https://github.com/PacificBiosciences/Bioinformatics-Training/blob/master/barcoding/pacbio_384_barcodes.fasta).

## Sheet: Supplementary Table 5
Supplementary Table 5: Extended rCRS used as reference for alignment of reads, to compensate for bias in mapping due to circularity of the mitochondrial genome
Method	Extension	Sequence as reference
SBS	144bp before & 146bp behind	>chrM CCGCACAAGAGTGCTACTCTCCTCGCTCCGGGCCCATAACACTTGGGGGTAGCTAAAGTGAACTGTATCCGACATCTGGTTCCTACTTCAGGGTCATAAAGCCTAAATAGCCCACACGTTCCCCTTAAATAAGACATCACGATGGATCACAGGTCTATCACCCTATTAACCACTCACGGGAGCTCTCCATGCATTTGGTATTTTCGTCTGGGGGGTATGCACGCGATAGCATTGCGAGACGCTGGAGCCGGAGCACCCTATGTCGCAGTATCTGTCTTTGATTCCTGCCTCATCCTATTATTTATCGCACCTACGTTCAATATTACAGGCGAACATACTTACTAAAGTGTGTTAATTAATTAATGCTTGTAGGACATAATAATAACAATTGAA…
SMRT	60bp before & 129bp behind	>chrM ACTTCAGGGTCATAAAGCCTAAATAGCCCACACGTTCCCCTTAAATAAGACATCACGATGGATCACAGGTCTATCACCCTATTAACCACTCACGGGAGCTCTCCATGCATTTGGTATTTTCGTCTGGGGGGTATGCACGCGATAGCATTGCGAGACGCTGGAGCCGGAGCACCCTATGTCGCAGTATCTGTCTTTGATTCCTGCCTCATCCTATTATTTATCGCACCTACGTTCAATATTACAGGCGAACATACTTACTAAAGTGTGTTAATTAATTAATGCTTGTAGGACATAATAATAACAATTGAATGTCTGCACAGCCACTTTCCACACAGACATCATAACAAAAAATTTCCACCAAACCCCCCCTCCCCCGCTTCTGGCCACAGCACT…
